# Supplementary material for: Incidence of and Risk Factors for Subsequent Lower Respiratory Tract Infection Following an Infant RSV Hospitalization
Source: Children (Basel). 2025 Feb 2;12(2):183. doi: 10.3390/children12020183 (PMC11854575; doi:10.3390/children12020183)
Supplement: Supplementary file 1 [file children-12-00183-s001.zip]

Archive with 1 entries (1 files):
- children-3410450-supplementary.pdf
